# Supplementary material for: NFE2 Truncation Mutants Protect Wild-Type NFE2 from ITCH-Dependent Degradation
Source: Int J Mol Sci. 2025 Dec 16;26(24):12112. doi: 10.3390/ijms262412112 (PMC12733253; doi:10.3390/ijms262412112)
Supplement: Supplementary file 1 [file ijms-26-12112-s001.zip]

Archive with 1 entries (1 files):
- ijms-4008989-supplementary.pdf
